# Supplementary material for: The Effect of Foraging on Bumble Bees, Bombus terrestris, Reared under Laboratory Conditions
Source: Insects. 2020 May 23;11(5):321. doi: 10.3390/insects11050321 (PMC7290516; doi:10.3390/insects11050321)
Supplement: Supplementary file 1 [file insects-11-00321-s001.zip]

Archive with 5 entries (4 files):
- insects-753051-suppl/
- insects-753051-suppl/Table S1.docx
- insects-753051-suppl/Table S2.docx
- Table S1.docx
- Table S2.docx
